# Supplementary material for: Early Clinical Experience of Finerenone in People with Chronic Kidney Disease and Type 2 Diabetes in Japan—A Multi-Cohort Study from the FOUNTAIN (FinerenOne mUltidatabase NeTwork for Evidence generAtIoN) Platform
Source: J Clin Med. 2024 Aug 28;13(17):5107. doi: 10.3390/jcm13175107 (PMC11396164; doi:10.3390/jcm13175107)
Supplement: Supplementary file 1 [file jcm-13-05107-s001.zip]

Archive with 1 entries (1 files):
- jcm-3127716-supplementary.pdf
